# Supplementary material for: Cystine and Methionine Deficiency Promotes Ferroptosis by Inducing B-Cell Translocation Gene 1
Source: Antioxidants (Basel). 2021 Sep 28;10(10):1543. doi: 10.3390/antiox10101543 (PMC8532826; doi:10.3390/antiox10101543)
Supplement: Supplementary file 1 [file antioxidants-10-01543-s001.zip]

Archive with 1 entries (1 files):
- antioxidants-1398674-supplementary.pdf
